# Supplementary material for: Predominant regional biophysical cooling from recent land cover changes in Europe
Source: Nat Commun. 2020 Feb 26;11:1066. doi: 10.1038/s41467-020-14890-0 (PMC7044322; doi:10.1038/s41467-020-14890-0)
Supplement: Supplementary file 4 — Supplementary Data [file 41467_2020_14890_MOESM4_ESM.zip]

Archive with 3 entries (3 files):
- Code.R
- data.RData
- ReadMe.txt
