# Supplementary material for: Predominant regional biophysical cooling from recent land cover changes in Europe
Source: Nat Commun. 2020 Feb 26;11:1066. doi: 10.1038/s41467-020-14890-0 (PMC7044322; doi:10.1038/s41467-020-14890-0)
Supplement: Supplementary file 4 — Supplementary Data [file 41467_2020_14890_MOESM4_ESM.zip › Code.R]

#-------------------- Unmixing analysis ---------------------------

EstimateMatrix <- array(0, dim = c(nlc.typeNew,nlc.typeNew,num.valid.Smat))
StdMatrix <- array(0, dim = c(nlc.typeNew,nlc.typeNew,num.valid.Smat))

# idx of valid windows
flag.win <- 0;
for (i in 1:num.Smat[3]){
  
  # the analysis is only carried in the valid window
  if (idt.valid[i] == 1){
    # y and X variable
    y <- as.vector(varval.ymean.win.diff[,,i])
    X.diff <- matrix(lc.fracNew.win.diff[,,i,], prod(winsize),nlc.typeNew)
    for(k in 1:prod(winsize)){
      X.diff[k,] = X.diff[k,] - mean(X.diff[k,])
    }
    
    # intercept term
    X.diff = cbind(1, X.diff)
    
    # ridge regression
    betaR = solve((t(X.diff)%*%X.diff + diag(1e-12, nlc.typeNew+1)), t(X.diff)%*%y)
    
    # degrees of freedom
    X.diff.svd <- svd(X.diff)
    prt.Variance <- cumsum(X.diff.svd$d^2)/sum(X.diff.svd$d^2)
    idx <- which.max(abs(prt.Variance-1) < 1e-3)
    sig2 <- sum((y-X.diff%*%betaR)^2)/(prod(winsize)-idx)
    Sig <- solve((t(X.diff)%*%X.diff + diag(1e-12,nlc.typeNew+1)))*sig2
    
    # estimate and covariance
    Sig <- Sig[-1, -1]
    yP <- betaR[-1]
    
    flag.win <- flag.win + 1
    EstimateMatrix[,,flag.win] <- matrix(0, dim(X.diff)[2]-1, dim(X.diff)[2]-1)
    StdMatrix[,,flag.win] <- EstimateMatrix[,,flag.win]
    
    for(rIdx in 1:dim(EstimateMatrix)[1]){
      for(cIdx in 1:dim(EstimateMatrix)[2]){ 
        EstimateMatrix[rIdx,cIdx,flag.win] <- yP[cIdx]-yP[rIdx]
        StdMatrix[rIdx, cIdx,flag.win] <- sqrt(Sig[cIdx,cIdx]+Sig[rIdx,rIdx]-2*Sig[cIdx,rIdx])
        if(StdMatrix[rIdx, cIdx,flag.win] > 10){
          EstimateMatrix[rIdx, cIdx, flag.win] <- NaN
          StdMatrix[rIdx, cIdx, flag.win] <- NaN
        }
      }
    }
  }
  else{
    next
  }
}

# variance weighted mean, varance and std
totEst <- matrix(0, nlc.typeNew, nlc.typeNew)
totVar <- matrix(0, nlc.typeNew, nlc.typeNew)
for(i in 1:flag.win){
  for(j in 1:nlc.typeNew){
    for(k in 1:nlc.typeNew){
      if(!is.nan(StdMatrix[j, k, i])){
        totEst[j,k] <- totEst[j,k] + EstimateMatrix[j,k,i]/StdMatrix[j,k,i]^2
        totVar[j,k] <- totVar[j,k] + 1/StdMatrix[j,k,i]^2
      }
    }
  }
}

totEst <- totEst/totVar
totVar <- 1/totVar
totStd <- sqrt(totVar)
